# Supplementary material for: Bis-Benzylisoquinoline Alkaloids Inhibit Porcine Epidemic Diarrhea Virus In Vitro and In Vivo
Source: Viruses. 2022 Jun 6;14(6):1231. doi: 10.3390/v14061231 (PMC9228057; doi:10.3390/v14061231)
Supplement: Supplementary file 1 [file viruses-14-01231-s001.zip]

Archive with 4 entries (4 files):
- Figure S1.png
- Figure S2.png
- supplementary materials.pdf
- Table  S1.pdf
